# Supplementary material for: Determinants of Clinical Remission in Dupilumab-Treated Severe Eosinophilic Asthma: A Real-World Retrospective Study
Source: Biomedicines. 2025 Sep 30;13(10):2404. doi: 10.3390/biomedicines13102404 (PMC12562138; doi:10.3390/biomedicines13102404)
Supplement: Supplementary file 1 [file biomedicines-13-02404-s001.zip]

Archive with 1 entries (1 files):
- biomedicines-3809194-supplementary.pdf
